# Supplementary material for: Redefining the spliceosomal introns of the sexually transmitted parasite Trichomonas vaginalis and its close relative in columbid birds
Source: PLoS Pathog. 2025 Jul 23;21(7):e1013282. doi: 10.1371/journal.ppat.1013282 (PMC12316389; doi:10.1371/journal.ppat.1013282)
Supplement: S1 Table — Forward (top) and reverse (bottom) sequences and their main features are specified for all the primers. The length of the PCR product is specified in columns 6–7, and the length of the flanking intron is specified in column 8. (XLSX) [file ppat.1013282.s005.xlsx]

## Sheet: S1 Table
	T. vaginalis G3
	GeneID	Sequence	Length:	Tm:	GC:	Product gDNA:	Product cDNA:	IntronLength
	TVAGG3_0392230	GAAGACAACTCCGGGAATCA	20	60	50	274	202	72
		CCAAGGAGATCCATGCAAAT	20	59.9	45
	TVAGG3_0662830	GCCAAAGTTCCTCAAACCAA	20	60.1	45	320	256	64
		CAGCTCACACCAACAAATGG	20	60.2	50
	TVAGG3_0388310	AGACTGCAAAGTCAAAAGGAAT	22	57.2	36.4	363	338	25
		TCTGCATATTTGCATGATACTGG	23	60	39.1
	TVAGG3_0535830	AACCGAGGATCCTGTCCTTT	20	59.9	50	380	279	101
		TCATTCTTGGCGATGTTTTAGA	22	59.7	36.4
	TVAGG3_0420590	TGTCAATTGCAAGTTATGTTGG	22	58.6	36.4	192	166	26
		GTACTGCTCCTGTGGCGTTT	20	60.3	55
	TVAGG3_1032880	TCATAAGCTCTTCGCCGACT	20	60.1	50	386	311	75
		ATTTCCGTCTTGCATTGGAC	20	59.9	45
	TVAGG3_0031770	AATGAACGCGGACTTACACC	20	60	50	304	247	57
		AGCGGCATGTAATGGAGAAT	20	59.6	45
	TVAGG3_0315850	GGGACAACTTTTCGCGATATT	21	60.3	42.9	320	296	24
		TCATGGGAAGGAAAGTCCTG	20	60	50
	TVAGG3_0185960	TCCAGACATGTCAGTCGAAGA	21	59.4	47.6	400	374	26
		TGAGCGTAGTCAAGGAACGTAA	22	59.9	45.5
	TVAGG3_0684960	GCCGATGTAAATGTCGTTGA	20	59.5	45	350	259	91
		CACTTTGCAAATCCAGGTGT	20	58.6	45
	TVAGG3_0732885	GAAAAATCAGCGTCCCGACT	20	61.5	50	301	275	26
		AGTCAGTTCTTCTTTTGCAGAGC	23	59.4	43.5
	TVAGG3_1006950	ATACACGACCTGCCCAGAAC	20	60	55	399	315	84
		ATTGCGGCGAGTAAAGAAGA	20	60	45
	TVAGG3_0432630	AACGCATTAAAAGCTGAAGCA	21	60	38.1	390	267	123
		CAAGGCCTTTGATCGTTTGT	20	60.1	45
	TVAGG3_0757690	TGTTTCTTTGATGGCTGCTG	20	60	45	368	307	61
		CATTCATTTGGCTATTATAGGTGCT	25	59.8	36
	TVAGG3_0002250	CTTCATTTGGTCCGCAAAGT	20	60.1	45	387	361	26
		GGCAGATCCTGGATTGGTAG	20	59.5	55
	TVAGG3_0984150	AGGAGCTTGGCAAACACATT	20	59.7	45	397	294	103
		AGCCATTCCCAGAATCTCCT	20	60	50
	TVAGG3_0971890	ATGCTGGATCTTGGAATGGA	20	60.4	45	388	278	110
		TCGGCATCGATTTTCTTCAT	20	60.6	40
	TVAGG3_0948240	CCAAATCAGTGCTGACCAAA	20	59.7	45	385	359	26
		TCATTGCTTTTGCCATTTCA	20	60.2	35
	TVAGG3_1058190	TTCTCCATCGTTCGGAGTTC	20	60.2	50	338	311	27
		GGATCAGGAATTTGGGTTGA	20	59.7	45
	TVAGG3_0681590	TGGAGGTGGATCATGTGCTA	20	60.1	50	320	294	26
		TAATTCTCCACCACCGGTTT	20	59.3	45
	TVAGG3_0143860	GGAATCCCTTGAATCTGTGC	20	59.5	50	464	438	26
		AGGTTTTGCTTCGTCTTTGG	20	59.4	45
	TVAGG3_0773150	AAGATCCGCCTATGCTCTCA	20	59.9	50	389	365	24
		ACATTTCAGCACAACCACCA	20	60	45
	TVAGG3_0124245	CGCATCCATCAGTTCCTTTT	20	60.1	45	253	227	26
		GATGCATGAAGGGTCGTTCT	20	60.1	50
	TVAGG3_0930320	TGTTGTGTTTTCCCAACGAA	20	60	40	299	274	25
		TCGCTTTTGATAGCGAATATG	21	58.1	38.1
	TVAGG3_1017660	GCAAGAACTCAACGAAACAGAA	22	59.5	40.9	400	374	26
		GCACAATAATGAAGCGCTGA	20	60	45
	TVAGG3_0731840	TGAATGAAAAGGAAGCACAACA	22	60.6	36.4	315	289	26
		GCGATTGAAATTTGTTGTTTCG	22	61.7	36.4
	TVAGG3_0321945	GATTGGATCGTGTTGCAATTA	21	58.5	38.1	343	272	71
		TATGCGATTTCGGGTACACA	20	60	45
	TVAGG3_0986220	GAAGTTCGCCAAGTCAAAGC	20	60	50	316	232	84
		CATCAATGTTGCCATCTTCG	20	60.1	45
	TVAGG3_0914340	AGGTGGAAAATCTGGCATTC	20	59	45	391	201	190
		AACATCTTGCGGTTCTCCAC	20	60.1	50
	TVAGG3_0701590	CGAGATGCAGGATGGAAAGT	20	60.2	50	342	316	26
		GTGGAGACGTGACCTTTCGT	20	60.2	55
	TVAGG3_0889910	GGTCGTTTCCGTTTGTCTGT	20	60	50	320	203	117
		CAACGCGCCTTAGAAATTGT	20	60.3	45
	TVAGG3_0073825	GCCGTTTTCAAATCCTGCT	19	60.2	47.4	400	376	24
		AAGATGGGAGGTTTCCAGAG	20	58.2	50
	TVAGG3_0931505	GCTACAGAAGAACTCGCTTTTGA	23	60.2	43.5	312	287	25
		TGTTGTGTTTTCCCAACGAA	20	60	40
	TVAGG3_0034870	AGTTATTCGCGGTCAGCAGT	20	63	50	423	309	114
		CGGTGGATGAGGTAATGGAC	21	63	55
	TVAGG3_0764700	GTATCCTTGCCAAATCCTTCTG	22			510	417	93
		ACAGCTTCCGAAATCAACTAGC	22
	TVAGG3_0656270	GGTTGGCTCGAACGTAAGTT	20			124	99	25
		TGTGCATTCTTCATCTTTCC	20
	TVAGG3_0136820	CAGAAGGAGTTGAATGGAAATG	22			185	113	75
		GCGACATGCATCAAAGTTAATC	22
	TVAGG3_0032670	tcagaaatttagtgcgATGAGC	22			126	101	25
		AATCTTCATAGCACCGATGACC	22
	TVAGG3_0403570	GGCAGGAAAATACGATGAAAAC	22			256	188	68
		CGAAAGAAAGCATTGGAAGAGT	22
	TVAGG3_0283200	GGCGTGAGAACATTAAATGAAG	22			134	109	25
		AAGCGTGGGATCCTATAACAGA	22
	TVAGG3_0108840	AGCGTGGGGAGCTGAATTTGG	21			161	136	25
		CTGCTATTCAATAGAATGTCAATGAACTG	29
	TVAGG3_0105790	AACGGTTTGACAGAGCCATAA	21	59.6	42.9	222	120	102
		TTGAATTTCACTGGGTTACTAATGA	25	59	32
	T.stableri BTPI-3
	GeneID	Sequence	Length:	Tm:	GC:	Product gDNA:	Product cDNA:	IntronLength
	TsBTPI-3_4276	AGGACCAGGAGAATGCAGAA	20	59.8	50	224	171	28-25
		CATCAAGCCAATTCTCAGCA	20	59.9	45
