# Supplementary material for: Redefining the spliceosomal introns of the sexually transmitted parasite Trichomonas vaginalis and its close relative in columbid birds
Source: PLoS Pathog. 2025 Jul 23;21(7):e1013282. doi: 10.1371/journal.ppat.1013282 (PMC12316389; doi:10.1371/journal.ppat.1013282)
Supplement: S2 Table — All the data for both sets of spliceosomal introns, including their structural and functional annotation and the new corresponding gene IDs. (XLSX) [file ppat.1013282.s006.xlsx]

## Sheet: S2 Table
	T. vaginalis G3
	2007_ID	New assembly ID	Coordinates	Strand	TranscriptLength	Exon1Length	intron_length	Exon2Length	intron phase	Type	Status	Remarks	Product
1	NA	TVAGG3_0971890	chr_I:11976044 11976993	minus	888	184	109	594	0	A	Newly identified		Protein kinase domain
2	TVAG_053820	TVAGG3_0972410	chr_I:12048662 12050328	plus	1597	608	110	878	0	A	Validated		Protein kinase domain
3	TVAG_083210	TVAGG3_0984150	chr_I:14164138 14165033	minus	898	457	102	338	2	A	Newly identified		Initiator binding domain
4	TVAG_014050	TVAGG3_0986220	chr_I:14498833 14499303	plus	4760	389	83	4287	2	A	Newly identified		Unknown
5	TVAG_110580	TVAGG3_0997450	chr_I:16583275 16585705	minus	2382	1688	127	566	0	A	Validated		Pleckstrin homology domain
6	NA	TVAGG3_0998030	chr_I:16706383-16707635	minus	1253	113	102	1038	5UTR	A	Newly identified	TVAGG3_0105790 paralog	Pre-mRNA-splicing factor 18
7	TVAG_110020	TVAGG3_0998160	chr_I:16728049 16729444	minus	1395	870	91	433	2	A	Validated		Transcription initiation factor TFIID subunit 6
8	TVAG_198230	TVAGG3_0998660	chr_I:16844159 16845058	plus	779	372	84	322	1	A	Validated		RNA-BINDING ASCH DOMAIN PROTEIN
9	TVAG_256480	TVAGG3_1006950	chr_I:18361215 18362286	plus	1022	410	83	528	2	A	Newly identified		Initiator binding domain
10	TVAG_085780	TVAGG3_1019300	chr_I:20398531 20399959	plus	1428	750	67	610	1	A	Validated		Unknown
11	TVAG_065350	TVAGG3_1032880	chr_I:22729957 22731685	minus	1658	924	74	659	0	A	Newly identified		P-loop containing nucleoside triphosphate hydrolase
12	TVAG_449120	TVAGG3_0914340	chr_I:2328095 2329830	minus	1718	909	189	619	0	A	Newly identified		Protein kinase domain
13	TVAG_413420	TVAGG3_1043790	chr_I:24508440 24509653	plus	1180	302	68	809	0	A	Validated		Protein kinase domain
14	TVAG_176980	TVAGG3_1058000	chr_I:27092654 27093834	plus	1180	293	59	827	0	A	Validated		Protein kinase domain
15	TVAG_478980	TVAGG3_0535830	chr_II:12906988 12907548	minus	510	78	100	331	3UTR	A	Newly identified		U6 snRNA-associated Sm-like protein Lsm3
16	TVAG_087980	TVAGG3_0511450	chr_II:9019613 9020722	plus	1109	663	78	367	1	A	Validated		Protein kinase domain
17	TVAG_020880	TVAGG3_0677070	chr_III:10456005 10458436	minus	2385	1006	196	1182	1	A	Validated		Protein kinase domain
18	TVAG_082240	TVAGG3_0684960	chr_III:11802228 11803422	minus	1122	474	90	557	2	A	Newly identified		Palmitoyltransferase, DHHC domain
19	TVAG_102700	TVAGG3_0757690	chr_III:24637113 24639072	minus	1959	1542	60	356	0	A	Newly identified		Unknown
20	TVAG_306990	TVAGG3_0764700	chr_III:25747705 25749157	plus	1229	305	93	830	0	A	Validated		Protein kinase domain
21	TVAG_460790	TVAGG3_0644560	chr_III:5083152 5084085	minus	933	548	67	317	0	A	Validated		FCP1 homology domain
22	TVAG_148640	TVAGG3_0661130	chr_III:7809680 7810704	minus	1016	358	93	564	1	A	Validated		Protein kinase domain
23	NA	TVAGG3_0662830	chr_III:8102155 8102986	plus	781	277	63	440	2	A	Newly identified		Initiator binding domain
24	TVAG_588540	TVAGG3_0105790	chr_IV:16411552 16412803	minus	1251	112	102	1036	5UTR	A	Newly identified	TVAGG3_0998030 paralog	Pre-mRNA-splicing factor 18
25	TVAG_217460	TVAGG3_0136820	chr_IV:20645069 20646305	minus	1220	1029	72	118	2	A	Validated		Ankyrin repeat-containing domain
26	TVAG_390460	TVAGG3_0182080	chr_IV:28039891 28041010	minus	1041	557	70	413	0	A	Validated		FCP1 homology domain
27	TVAG_125100	TVAGG3_0199570	chr_IV:31015820 31017398	minus	1250	836	105	308	0	A	Validated		Protein kinase domain
28	TVAG_360840	TVAGG3_0031770	chr_IV:4862201 4863939	plus	1741	383	56	1301	5UTR	A	Newly identified		Ankyrin repeat
29	TVAG_350500	TVAGG3_0034870	chr_IV:5385101 5386726	minus	1565	855	114	595	0	A	Validated		Protein kinase domain
30	TVAG_388620	TVAGG3_0321030	chr_V:11971340 11972918	minus	1606	1054	94	457	1	A	Validated		Polymerase, nucleotidyl transferase domain
31	NA	TVAGG3_0321945	chr_V:12152869 12154195	minus	1270	510	70	689	0	A	Newly identified		Protein kinase domain
32	TVAG_185940	TVAGG3_0392230	chr_V:23931554 23932821	plus	1311	270	71	969	0	A	Newly identified		Protein kinase domain
33	TVAG_147850	TVAGG3_0403570	chr_V:25903290 25904479	minus	1189	589	68	531	1	A	Validated		Protein kinase domain
34	TVAG_439740	TVAGG3_0432630	chr_V:30748181 30750043	plus	1966	532	122	1311	0	A	Newly identified		Arf GTPase activating protein
35	TVAG_225200	TVAGG3_0288310	chr_V:6340897 6342344	minus	1044	557	76	410	0	A	Validated		FCP1 homology domain
36	TVAG_065500	TVAGG3_0299880	chr_V:8362789 8364377	plus	1588	611	134	842	0	A	Validated		Protein kinase domain																	1	2	3	4	5	6	7	8	9	10	11	12	13	14	15	16	17	18	19	20
37	TVAG_014960	TVAGG3_0852200	chr_VI:12342519 12343950	plus	1262	346	81	834	2	A	Validated		TAF6, C-terminal HEAT repeat domain														1	2	3	4	5	6	7	8	9	10	11	12	13	14	15	16	17	18	19	20
38	TVAG_126240	TVAGG3_0860620	chr_VI:13741660 13743089	plus	1388	540	99	748	1	A	Validated		Protein kinase domain											1	2	3	4	5	6	7	8	9	10	11	12	13	14	15	16	17	18	19	20
39	TVAG_230890	TVAGG3_0889910	chr_VI:18798304 18799503	minus	1951	1312	116	522	0	A	Newly identified		Arf GTPase activating protein											1	2	3	4	5	6	7	8	9	10	11	12	13	14	15	16	17	18	19	20	21	22	23	24	25	26
40	TVAG_430710	TVAGG3_1017660	chr_I:20152296 20153342	plus	1046	111	25	909	0	B	Newly identified		Ankyrin repeat-containing domain
41	TVAG_177150	TVAGG3_1058190	chr_I:27131263 27132586	plus	1269	158	26	1084	2	B	Newly identified		Armadillo-type fold														1	2	3	4	5	6	7	8	9	10	11	12	13	14	15	16	17
42	TVAG_499270	TVAGG3_0930320	chr_I:4791258 4791611	minus	335	254	24	56	5UTR	B	Newly identified	TVAGG3_0931505 paralog	Dynein light chain Tctex-1 like																	1	2	3	4	5	6	7	8	9	10	11	12	13	14
43	TVAG_499270	TVAGG3_0931505	chr_I:5007069 5007460	plus	333	56	24	252	5UTR	B	Newly identified	TVAGG3_0930320 paralog	Dynein light chain Tctex-1 like
44	TVAG_364020	TVAGG3_0948240	chr_I:7780545 7781216	plus	586	103	25	457	0	B	Newly identified		CYCLIN-DEPENDENT KINASE INHIBITOR 2C-RELATED
45	TVAG_196970	TVAGG3_0681590	chr_III:11264992 11266235	minus	1222	1071	25	125	5UTR	B	Newly identified		Armadillo-type fold
46	TVAG_043010	TVAGG3_0701590	chr_III:14526955 14528343	minus	1387	1181	25	180	2	B	Newly identified		Armadillo-type fold
47	TVAG_015510	TVAGG3_0731840	chr_III:19651596 19653818	plus	2222	42	25	2154	0	B	Newly identified		Leucine-rich repeat domain superfamily
48	NA	TVAGG3_0732885	chr_III:20002896 20003303	plus	407	89	25	292	5UTR	B	Newly identified		Unknown
49	TVAG_181660	TVAGG3_0773150	chr_III:27202233 27203363	plus	1225	119	23	1082	0	B	Newly identified		Unknown
50	TVAG_089630	TVAGG3_0656270	chr_III:7056982 7058425	minus	1356	1254	25	76	2	B	Validated		Pleckstrin homology domain
51	TVAG_383350	TVAGG3_0006570	chr_IV:1090844 1091604	plus	633	16	25	591	2	B	Validated		Small GTPase
52	NA	TVAGG3_0073825	chr_IV:11793015 11793555	minus	566	500	23	42	2	B	Newly identified		Small GTPase superfamily, ARF/SAR type
53	TVAG_203580	TVAGG3_0108840	chr_IV:16861420 16862831	minus	1347	1158	25	163	2	B	Validated		Armadillo-type fold
54	NA	TVAGG3_0124245	chr_IV:18354136 18354685	minus	549	399	25	124	1	B	Newly identified		Unknown
55	TVAG_221190	TVAGG3_0143860	chr_IV:21863062 21863235	plus	1373	170	25	1177	5UTR	B	Newly identified		Unknown
56	TVAG_019780	TVAGG3_0185960	chr_IV:28688860 28690169	plus	1288	134	25	1128	2	B	Newly identified		Unknown
57	TVAG_412940	TVAGG3_0002250	chr_IV:405374 406794	minus	1363	1189	25	148	2	B	Newly identified		Unknown
58	TVAG_043580	TVAGG3_0032670	chr_IV:5012103 5012787	minus	684	639	25	19	2	B	Validated		MOB kinase activator family
59	TVAG_001620	TVAGG3_0315850	chr_V:11080102 11081214	minus	1011	910	23	77	2	B	Newly identified		Unknown
60	TVAG_078330	TVAGG3_0388310	chr_V:23240212 23240875	plus	449	88	24	336	0	B	Newly identified		Unknown
61	NA	TVAGG3_0420590	chr_V:28668158 28668545	plus	387	29	25	332	0	B	Newly identified		LSM domain superfamily
62	TVAG_242770	TVAGG3_0283200	chr_V:5467798 5469128	minus	1287	1170	25	91	2	B	Validated		Armadillo-type fold
63	TVAG_269270	TVAGG3_0841800	chr_VI:10747290 10748579	plus	1220	105	25	1089	5UTR	B	Validated		Armadillo-type fold
	T. stableri BTPI3
	Gene ID	Coordinates	Strand	Transcript_length	exon_1	exon_2	exon_3	intron_1	intron_2	intron_phase	Type	Functional_annotation	Tvag_G3 conserved	Dn/Ds
1	TsBTPI-3_004276	PGA_scaffold0:9564354-9564750	minus	344	108	54	182	28	25	1	B	Hypothetical protein	No	N/A
2	TsBTPI-3_002403	PGA_scaffold0:5540244-5540636	plus	342	26	76	240	25	26	0	B	Yos1-like	No	N/A
3	TsBTPI-3_017191	PGA_scaffold2:2066462-2066876	minus	366	80	73	213	25	24	0	B	Hypothetical protein	No	N/A
4	TsBTPI-3_017777	PGA_scaffold2:3314659-3315478	plus	795	96	699	NA	25	NA	0	B	Ankyrin repeat	No	N/A
5	TsBTPI-3_017899	PGA_scaffold2:3586622-3587060	minus	414	96	318	NA	25	NA	1	B	Zinc finger, CCHC-type	No	N/A
6	TsBTPI-3_018409	PGA_scaffold2:4772220-4773890	plus	1577	452	1125	NA	94	NA	0	A	Poly(A) polymerase, central domain	Yes	5.14
7	TsBTPI-3_018588	PGA_scaffold2:5128580-5129596	plus	994	90	904	NA	23	NA	2	B	Hypothetical protein	Yes	1.11
8	TsBTPI-3_018792	PGA_scaffold2:5620876-5621557	minus	657	33	624	NA	25	NA	1	B	Small GTPase	No	N/A
9	TsBTPI-3_019098	PGA_scaffold2:6367262-6368413	minus	1075	441	634	NA	77	NA	0	A	FCP1 homology domain	Yes	0.03
10	TsBTPI-3_019989	PGA_scaffold2:8480878-8482240	plus	1338	143	1195	NA	25	NA	2	B	Armadillo-type fold	Yes	0.14
11	TsBTPI-3_020003	PGA_scaffold2:8518309-8519660	minus	1327	990	337	NA	25	NA	1	B	Hypothetical protein	No	N/A
12	TsBTPI-3_020256	PGA_scaffold2:9043847-9044332	minus	462	100	362	NA	24	NA	0	B	LSM domain, eukaryotic/archaea-type	No	N/A
13	TsBTPI-3_020389	PGA_scaffold2:9374230-9374743	minus	489	127	362	NA	25	NA	1	B	Hypothetical protein	Yes	1.91
14	TsBTPI-3_021003	PGA_scaffold2:10809724-10814574	minus	4768	393	4375	NA	83	NA	2	A	Hypothetical protein	Yes	N/A
15	TsBTPI-3_021070	PGA_scaffold2:10968856-10969853	plus	897	348	549	NA	101	NA	2	A	Transcription-initiator DNA-binding domain IBD	Yes	2.97
16	TsBTPI-3_021701	PGA_scaffold2:12341373-12341847	minus	450	66	384	NA	25	NA	0	B	Histone chaperone ASF1-like	No	N/A
17	TsBTPI-3_021944	PGA_scaffold2:12964821-12966552	minus	1544	617	927	NA	188	NA	0	A	Protein kinase domain	Yes	4.43
18	TsBTPI-3_021978	PGA_scaffold2:13026048-13026539	plus	468	64	404	NA	24	NA	1	B	Hypothetical protein	No	N/A
19	TsBTPI-3_022038	PGA_scaffold2:13145243-13145882	plus	615	82	533	NA	25	NA	5_UTR	B	Hypothetical protein	No	N/A
20	TsBTPI-3_022254	PGA_scaffold2:13698375-13698771	minus	373	100	273	NA	24	NA	0	B	Dynein light chain Tctex-1 like	Yes	0.02
21	TsBTPI-3_022855	PGA_scaffold3:511982-512986	plus	937	318	619	NA	68	NA	0	A	FCP1 homology domain	Yes	1.01
22	TsBTPI-3_023125	PGA_scaffold3:1122297-1123963	minus	1643	22	1621	NA	24	NA	1	B	Hypothetical protein	No	N/A
23	TsBTPI-3_023364	PGA_scaffold3:1620737-1621856	plus	1037	561	476	NA	83	NA	2	A	Palmitoyltransferase, DHHC domain	Yes	0.97
24	TsBTPI-3_023670	PGA_scaffold3:2206799-2208215	plus	1392	299	1093	NA	25	NA	5_UTR	B	Armadillo-type fold	Yes	3.83
25	TsBTPI-3_023704	PGA_scaffold3:2281996-2283333	minus	1313	179	1134	NA	25	NA	2	B	Armadillo-type fold	Yes	0.03
26	TsBTPI-3_024213	PGA_scaffold3:3535837-3538081	minus	2220	25	2195	NA	25	NA	5_UTR	B	Leucine-rich repeat domain superfamily	Yes	0.09
27	TsBTPI-3_024237	PGA_scaffold3:3580031-3580362	plus	307	95	212	NA	25	NA	1	B	Zinc finger, CCHC-type superfamily	Yes	1.2
28	TsBTPI-3_002388	PGA_scaffold0:5510512-5512015	minus	1437	826	611	NA	67	NA	1	A	Hypothetical protein	Yes	0.11
29	TsBTPI-3_026750	PGA_scaffold3:9078809-9080114	plus	1283	148	1135	NA	23	NA	2	B	Hypothetical protein	Yes	1.56
30	TsBTPI-3_026874	PGA_scaffold3:9364356-9365783	minus	1334	312	1022	NA	94	NA	0	A	Protein kinase domain	Yes	0.05
31	TsBTPI-3_002436	PGA_scaffold0:5608579-5609538	minus	935	116	819	NA	25	NA	0	B	Ankyrin repeat-containing domain	Yes	1.74
32	TsBTPI-3_027650	PGA_scaffold4:1310233-1311951	minus	1663	385	1278	NA	56	NA	0	A	Ankyrin repeat-containing domain	Yes	0.13
33	TsBTPI-3_027392	PGA_scaffold4:663491-664194	minus	679	26	653	NA	25	NA	2	B	Small GTPase	Yes	0.04
34	TsBTPI-3_027679	PGA_scaffold4:1389089-1389823	minus	710	31	679	NA	25	NA	2	B	MOB kinase activator family	Yes	0.06
35	TsBTPI-3_027728	PGA_scaffold4:1755618-1757239	minus	1507	611	896	NA	115	NA	0	A	Protein kinase, ATP binding site	Yes	1.3
36	TsBTPI-3_000458	PGA_scaffold0:965690-967674	plus	1867	536	1331	NA	118	NA	0	A	Arf GTPase activating protein	Yes	1.48
37	TsBTPI-3_028438	PGA_scaffold4:3346836-3347481	plus	621	99	522	NA	25	NA	5_UTR	B	Ankyrin repeat	Yes	2
38	TsBTPI-3_028697	PGA_scaffold4:3969603-3971264	minus	1547	600	947	NA	115	NA	0	A	Protein kinase domain	Yes	2.13
39	TsBTPI-3_028711	PGA_scaffold4:3992037-3992931	minus	870	102	768	NA	25	NA	0	B	Ankyrin repeat-containing domain	No	N/A
40	TsBTPI-3_028778	PGA_scaffold4:4635791-4637203	minus	1388	176	1212	NA	25	NA	2	B	Armadillo-type fold	Yes	0.1
41	TsBTPI-3_029097	PGA_scaffold4:4883447-4884701	plus	1230	104	1126	NA	25	NA	5_UTR	B	Ankyrin repeat-containing domain	No	N/A
42	TsBTPI-3_029944	PGA_scaffold4:6788581-6789867	plus	1262	132	1130	NA	25	NA	2	B	Hypothetical protein	Yes	1.93
43	TsBTPI-3_030199	PGA_scaffold4:7456879-7458316	plus	1357	448	909	NA	81	NA	2	A	TAF6, C-terminal HEAT repeat domain	Yes	0.36
44	TsBTPI-3_031347	PGA_scaffold5:1457226-1457879	plus	629	324	305	NA	25	NA	2	B	RNA recognition motif domain	No	N/A
45	TsBTPI-3_031655	PGA_scaffold5:2164975-2166663	plus	1615	663	952	NA	74	NA	0	A	P-loop containing nucleoside triphosphate hydrolase	Yes	0.02
46	TsBTPI-3_002854	PGA_scaffold0:6488213-6488641	plus	404	67	337	NA	25	NA	0	B	Dynein light chain Tctex-1 like	Yes	0.03
47	TsBTPI-3_031941	PGA_scaffold5:2751058-2752806	plus	1681	344	1337	NA	68	NA	0	A	Protein kinase domain	Yes	0.17
48	TsBTPI-3_032353	PGA_scaffold5:3814124-3815441	minus	1259	291	968	NA	59	NA	0	A	Protein kinase domain	Yes	0.14
49	TsBTPI-3_002947	PGA_scaffold0:6694490-6694972	plus	458	155	303	NA	25	NA	0	B	Hypothetical protein	No	N/A
50	TsBTPI-3_003341	PGA_scaffold0:7501424-7501952	plus	504	122	382	NA	25	NA	1	B	LSM domain, eukaryotic/archaea-type	Yes	0.78
51	TsBTPI-3_003530	PGA_scaffold0:7946364-7946840	plus	452	90	362	NA	25	NA	2	B	Hypothetical protein	No	N/A
52	TsBTPI-3_003967	PGA_scaffold0:8785273-8786490	plus	1150	508	642	NA	68	NA	1	A	Protein kinase domain	Yes	0.06
53	TsBTPI-3_004097	PGA_scaffold0:9111042-9111851	plus	785	114	671	NA	25	NA	0	B	Ankyrin repeat	No	N/A
54	TsBTPI-3_004123	PGA_scaffold0:9226315-9228351	plus	1906	556	1350	NA	131	NA	0	A	Arf GTPase activating protein	Yes	3.17
55	TsBTPI-3_000630	PGA_scaffold0:1352416-1354532	minus	2092	22	2070	NA	25	NA	5_UTR	B	Leucine-rich repeat domain superfamily	No	N/A
56	TsBTPI-3_004538	PGA_scaffold0:10199411-10201586	minus	2151	28	2123	NA	25	NA	1	B	Leucine-rich repeat domain superfamily	No	N/A
57	TsBTPI-3_004552	PGA_scaffold0:10233313-10233736	minus	401	83	318	NA	23	NA	2	B	Hypothetical protein	No	N/A
58	TsBTPI-3_005685	PGA_scaffold0:12912604-12913449	plus	821	101	720	NA	25	NA	0	B	Ankyrin repeat-containing domain	No	N/A
59	TsBTPI-3_006108	PGA_scaffold0:13838705-13839977	minus	1201	263	938	NA	72	NA	5_UTR	A	Protein kinase domain	Yes	N/A
60	TsBTPI-3_006167	PGA_scaffold0:13975461-13975928	plus	444	91	353	NA	24	NA	1	B	Hypothetical protein	Yes	1.57
61	TsBTPI-3_006254	PGA_scaffold0:14163228-14164466	plus	1167	117	1050	NA	72	NA	5_UTR	A	Ankyrin repeat-containing domain	No	N/A
62	TsBTPI-3_006724	PGA_scaffold0:15347221-15348691	plus	1446	296	1150	NA	25	NA	2	B	Armadillo-type fold	Yes	1.61
63	TsBTPI-3_006803	PGA_scaffold0:15651212-15652639	plus	1325	307	1018	NA	103	NA	0	A	Protein kinase domain	Yes	0.08
64	TsBTPI-3_007241	PGA_scaffold0:16652771-16653883	plus	1043	467	576	NA	70	NA	0	A	FCP1 homology domain	Yes	0.06
65	TsBTPI-3_007789	PGA_scaffold0:17756871-17757606	plus	623	497	126	NA	113	NA	0	A	Hypothetical protein	No	N/A
66	TsBTPI-3_007814	PGA_scaffold0:17803866-17804259	plus	369	139	230	NA	25	NA	1	B	PLAC8 motif-containing protein	No	N/A
67	TsBTPI-3_009259	PGA_scaffold1:2483062-2485446	plus	2189	1182	1007	NA	196	NA	1	A	Protein kinase domain	Yes	0.08
68	TsBTPI-3_009647	PGA_scaffold1:3388346-3389135	plus	727	279	448	NA	63	NA	2	A	Transcription-initiator DNA-binding domain IBD	Yes	0.05
69	TsBTPI-3_009705	PGA_scaffold1:3516933-3517937	plus	921	565	356	NA	84	NA	1	A	Protein kinase domain	No	N/A
70	TsBTPI-3_010040	PGA_scaffold1:4089444-4090871	plus	1403	173	1230	NA	25	NA	2	B	Hypothetical protein	Yes	2.03
71	TsBTPI-3_001136	PGA_scaffold0:2473376-2474848	minus	1372	547	825	NA	101	NA	1	A	Protein kinase domain	Yes	0.08
72	TsBTPI-3_010330	PGA_scaffold1:4781190-4783694	minus	2378	571	1807	NA	127	NA	0	A	Pleckstrin homology domain	Yes	0.08
73	TsBTPI-3_010401	PGA_scaffold1:4953946-4955352	minus	1305	434	871	NA	102	NA	2	A	TAF6, C-terminal HEAT repeat domain	Yes	1.54
74	TsBTPI-3_010431	PGA_scaffold1:5036799-5037619	plus	740	363	377	NA	81	NA	1	A	RNA-BINDING ASCH DOMAIN PROTEIN	Yes	3.02
75	TsBTPI-3_010568	PGA_scaffold1:5367781-5368391	minus	586	97	489	NA	25	NA	1	B	Hypothetical protein	No	N/A
76	TsBTPI-3_010676	PGA_scaffold1:5611076-5612473	minus	1374	138	1236	NA	24	NA	2	B	Hypothetical protein	No	N/A
77	TsBTPI-3_011631	PGA_scaffold1:7619943-7620272	minus	305	71	234	NA	25	NA	1	B	Associate of Myc 1	No	N/A
78	TsBTPI-3_011789	PGA_scaffold1:7952621-7954625	minus	1944	417	1527	NA	61	NA	0	A	Hypothetical protein	Yes	0.99
79	TsBTPI-3_011896	PGA_scaffold1:8194654-8197349	minus	2672	35	2637	NA	24	NA	5_UTR	B	Leucine-rich repeat domain superfamily	No	N/A
80	TsBTPI-3_016166	PGA_scaffold1:16034124-16034694	minus	548	38	510	NA	23	NA	2	B	Small GTPase superfamily, ARF/SAR type	Yes	N/A
81	TsBTPI-3_016930	PGA_scaffold2:1482487-1484006	plus	1496	60	1436	NA	24	NA	5_UTR	B	Protein phosphatase 2A, regulatory B subunit, B56	No	N/A
