# Supplementary material for: Redefining the spliceosomal introns of the sexually transmitted parasite Trichomonas vaginalis and its close relative in columbid birds
Source: PLoS Pathog. 2025 Jul 23;21(7):e1013282. doi: 10.1371/journal.ppat.1013282 (PMC12316389; doi:10.1371/journal.ppat.1013282)
Supplement: S3 Table — These additional intron sequences were not validated by RNAseq evidence. (XLSX) [file ppat.1013282.s007.xlsx]

## Sheet: S3 Table
	T. vaginalis G3
	chrom	start	end	strand	status	intron length	sequence	Type	Remarks
1	chr_I	197323	197429	+	No RNAseq evidence	107	GTATGTATCCACAATAATCGGGACTGAAGACATCTGAGAACCTCACTGAAGAATGAGGAAAACTTAGCTCGTCAGACCCAAACTTTATCTTTACAACTAACACACAG	A
2	chr_I	6200488	6200619	+	No RNAseq evidence	132	GTATGTACTAATAAAGGTTCTTATTAATATGCTATGGGGATAAAGATGAGTCTTGCTGTCATTGATGATAACAACGCACTTTTGCTGAGCATATTAAAAGAACCTATTTAAAAAAACAAAACTAACACACAG	A
3	chr_I	21965660	21965788	-	No RNAseq evidence	129	GTATGTATTAGTAACTTCTGGCTTGGAAGATAACAATTCTTTTCGCAGTTATAGCTCTGACCCTTATGGCAGGATAATGGCGATAAAAATTGATCTGAGCCTCAATTTAAAACAACAACTAACACACAG	A
4	chr_II	2130157	2130256	+	No RNAseq evidence	100	GTATGTATTCTCTCGCAGTGACGATCTAAAGTTTGGGACATCTGAATATGATGACTAAACTTAGCCGAGCACTCAATTTAAACAAACAACTAACACACAG	A
5	chr_II	15412684	15412786	-	No RNAseq evidence	103	GTATGTATTAACTGGGGAAGATGAGTTTCTCATAGCTCTCTGAGTACAAGAGGAGAAAGTGCGCCTGACCCCAACCTTCTTTTTCAAAAATACTAACACACAG	A
6	chr_II	20930438	20930572	-	No RNAseq evidence	135	GTATGTATTCATAATTGTTCAAAAAATGAGCTACGAAGAAATTTACCAACGGCCATCTGCTTATACTGATGAATGTTGCAACCACAACAGAGCTCATTTTGAACAATTTTTTCTTTAAAAAAAACTAACACACAG	A
7	chr_III	12529764	12529870	+	No RNAseq evidence	107	GTATGTATTCACCAACTGCGATGATGAGAATTCCTCTCGTTCAACATCTTCGTGTCGAGATTATTCTTAATCACTAGCACCCTTTTTATTTCAATACTAACACACAG	A
8	chr_IV	12038606	12038716	-	No RNAseq evidence	111	GTATGTATCTCCTTGTTCGATGAGGATTACCCCGACGGGCGGTCTGAAATATGACGATAGTCGGAAATCTGAGAATCATCGGAACCTTTTTTTTAAAAAACTAACACACAG	A
9	chr_IV	24249361	24249464	-	No RNAseq evidence	104	GTATGTATTGAACATGGCGCTGAAGATAATTTAGGATCTGTTCTGATTAGGATGATACTTTTTATCCGAGCCGCCTTAATTTTTCAAAACAAACTAACACACAG	A
10	chr_IV	24278507	24278610	-	No RNAseq evidence	104	GTATGTATTGAACATGGCGCTGAAGATAATTTAGGATCTGTTCTGATTAGGATGATACTTTTTATCCGAGCCGCCTTAATTTTTCAAAACAAACTAACACACAG	A
11	chr_IV	33733092	33733204	+	No RNAseq evidence	113	GTATGTATTGCTTGCTTTGCCTCTGAAGATATTTTCAGCCTTGTCTGATTTTAAGATGACAAGAACCTATCCGAGGCGGCTTAACTTTTATTTTAAACAAAACTAACACACAG	A
12	chr_IV	39663593	39663696	-	No RNAseq evidence	104	GTATGTATTAAACTTGGCGCTGAAGATAATTTAGGATCTGTTCTGATTAGGATGATACTTTTTATCCGAGCCGCCTTGGTTTTTCAAAACAAACTAACACACAG	A
13	chr_V	19710309	19710418	-	No RNAseq evidence	110	GTATGTATCTCCTTTTTCGATGAGGATTACCCCGACGGGCGGTCTGAAATATGACGATAGTCGGAAATCTGAGAATCATCGGAACAATTTTTTTAAAAACTAACACACAG	A
14	chr_VI	19990330	19990433	+	No RNAseq evidence	104	GTATGTAATCTTTCGCGAGCTTGGAGGATACAATAAGGGTCATCTGATTTTAATGATGACATTTTTGTCTGAGCTCGACAGTTAAAAACAAAACTAACACACAG	A
15	chr_II	6862534	6862648	+	Not assembled, Low coverage	115	GTATGTATATTTAATCTTCAAATGGCTATGGTGATAAAACGGACCTGTTCTGAAAAGGATGATTCGACCCATCTGAGCCTTTTGAAGACAAATTTAAAAACAAACTAACACACAG	A
16	chr_VI	7173298	7173427	+	Not assembled, Low coverage	130	GTATGTATTTAGAGTGTTTTGGTCTTAGCTGTGACGATATTAAATGCACCACCTAGCTGATTTACAGATGATTGCATTTATCTGAGCGCTAAGATCAAAAATATAAATTTAAAATAAAACTAACACACAG	A
17	chr_V	6794930	6795042	-	Not assembled, Low coverage	113	GTATGTATTAATTAATGCGGCTCTGAAGACCATTCCTCTCGTCAGATATCAACATGTTGATACTTTTGAGATATCTGAGCCGCTTTTTTTTAAAATAATTTACTAACACACAG	A
18	chr_IV	5931296	5931425	+	Not assembled, Low coverage	130	GTATGTATTTTACCGTTAGAGTGATTGCTTAGCTTTGAAGATCACAATCCAGCTCATCTGAATTATGATGAAGGAACATCCGAGCTCAACACTCTAACAAAAAAATTTAAACAAAAAAACTAACACACAG	A
19	chr_I	20320422	20320446	-	Not assembled, Low coverage	25	GTTCATTTTATTTTCTAACAAACAG	B
20	chr_II	5367590	5367613	-	Not assembled, Low coverage	24	GTATGTTTTTATTTCTAACAACAG	B
21	chr_III	10202012	10202035	-	Not assembled, Low coverage	24	GTACATTTTCTTTTCTTACATCAG	B	Overlaps TVAG_0675790
22	chr_III	13169290	13169313	+	Not assembled, Low coverage	24	GTATATTTTAAATTCTAACAACAG	B
23	chr_III	16581257	16581281	+	Not assembled, Low coverage	25	GTATATCTTTGTTTCTAACAAACAG	B
24	chr_III	16620855	16620879	+	Not assembled, Low coverage	25	GTATATCTTTGTTTCTAACAAACAG	B
25	chr_III	16641708	16641732	+	Not assembled, Low coverage	25	GTATATCTTTGTTTCTAACAAACAG	B	near TVAG_0714470
26	chr_III	16655376	16655400	+	Not assembled, Low coverage	25	GTATATCTTTGTTTCTAACAAACAG	B	near TVAG_0714580
27	chr_III	7875068	7875152	+	Not assembled, Low coverage	85	GTTTCGAATGGTGTATTTGAGAAAGTTTCAAATATTGTATCAACAGGCGTTTCAACTGCAGTTGAGAATGGAGTGTCAACAGCAG	A	Overlaps TVAG_0661410
28	chr_IV	4716090	4716114	-	Not assembled, Low coverage	25	GTTCTTTTTATATTCTAACAAACAG	B
29	chr_IV	4834504	4834528	+	Not assembled, Low coverage	25	GTTCTTTTTATATTCTAACAAACAG	B	Overlaps TVAG_0031580
30	chr_V	14070807	14070831	+	Not assembled, Low coverage	25	GTACAGCTTTATTTTCTAACATCAG	B	Overlaps TVAG_0333770
31	chr_V	15496744	15496941	+	Not assembled, Low coverage	198	GTAGTAACAGCAAAGAAACAGCCGAAATTCTTATTTCGCATGGTGCTGATATTAATGCCAAAGATAATGATGGATGGTCAGTCCTTCATATAGCTGCACTTAATAACAGCAAAGAAACAGCCGAAATTCTTATTTCGCATGGTGCTGATATTAATGCCAAAGATAATGATGGATGGTCAGTTCTTCATTCTGCAGCAG	A	Overlaps TVAG_0341690
32	chr_V	5435392	5435416	+	Not assembled, Low coverage	25	GTTTTGTTTTAATTCTAACAAACAG	B
33	chr_V	6795320	6795346	+	Not assembled, Low coverage	27	GTATGTTTTTAGTTTTCTAACAATCAG	B	Overlaps TVAG_0290750
34	chr_V	7011495	7011518	-	Not assembled, Low coverage	24	GTATAATTTTATTTCTAACATCAG	B	Overlaps TVAG_0292070
	T.stableri BTPI3
	chrom	start	end	strand	status	intron length	sequence	Type	Remarks
1	PGA_scaffold2	6665633	6665657	+	Not assembled, Low coverage	25	GTATAGTTTTGATTCTAACAAACAG	B	near to TsBTPI-3_019224, TsBTPI-3_019225
2	PGA_scaffold2	6742230	6742253	+	No SJ reads	24	GTATATATTTATTTCTAACATCAG	B	Overlaps TsBTPI-3_019264
3	PGA_scaffold2	882069	882096	-	No SJ reads	28	GTATGGAAGTTATTTTATTCTAACACAG	B	Overlaps TsBTPI-3_016662
4	PGA_scaffold4	6332797	6332907	-	Not assembled, Low coverage	111	GTATGTACACTTACTGGAGGTGAAGAGTTTACACGACGGTCTGCTGAACAATGCTGAATATCGTGTCTCAGATCCCCAATTTAAGAAAAAAAAACAATTTCTAACACTCAG	A	near to TsBTPI-3_029753, TsBTPI-3_029754
5	PGA_scaffold5	671118	671228	-	No SJ reads	111	GTATGTATCTCCTTTTTCGATGAGGATTACCCCGACGGGCGGTCTGAAATATGACGATAGTCGGTATCTGAGAATCATCGGAACAATTTTTTTTAAAAAACTAACACACAG	A	Overlaps TsBTPI-3_031006
6	PGA_scaffold0	781441	781544	-	No SJ reads	104	GTATGTAATATTAAGTGAGCTTGGAGGATACAATAAGGGTCATCTGATTTTAATGATGACATTTTTGTCTGAGCTCGACATTTTAAAACAAAACTAACACACAG	A	Overlaps TsBTPI-3_000365
7	PGA_scaffold1	4925774	4925874	+	No SJ reads	101	GTATGTATCTTTAAACGCGCTGATGAAACTTTCTTTCCCCGTCTGAATTTGATGACTAAAGGTTTCTGAGCGCATCAGTTTTAAATTATACTAACACACAG	A	Overlaps TsBTPI-3_010388
8	PGA_scaffold1	6212171	6212307	+	Not assembled, Low coverage	137	GTATGTATTCAGTTTTGTTCAAAAAATGAGCTACGAAGAAATTTACCAACGGCCATCTGTTTATACTGATGAATGTTGCAACCACAACAGAGCTCTTTTTGAACAATATTTTTTAAAAAAATAAAACTAACACACAG	A
9	PGA_scaffold2	3257243	3257345	-	No SJ reads	103	GTATGTATTAACTGGGGAAGATGAGTTTCTCATAGCTCTCTGAGTTCAAGAGGAGAAAGTGCGCCTGACCCCAACCTTATTTTTCAACATTACTAACACACAG	A	near to TsBTPI-3_017747
10	PGA_scaffold2	1881075	1881189	-	Not assembled, Low coverage	115	GTATGTATTATTCATCTTCAAATGGCTGTGGTGATAAAACGGACCTGTTCTGAAAAGGATGATTCGACTTATCTGAGCTTTTTGAAGACAAATTTAAAAACAAACTAACACACAG	A	near to TsBTPI-3_017121
11	PGA_scaffold2	13594682	13594803	-	No SJ reads	122	GTATGTACCAAATATACTTTGGTTCGCTTTGATGAGCTCAAACTCAGCTCACTCTGATTATGCTGATATGAGCATCTGAGCGCCTCCAAAATATATATTTAAAAAAAATTACTAACACACAG	A	Overlaps TsBTPI-3_022203
12	PGA_scaffold2	14329091	14329198	+	Not assembled, Low coverage	108	GTATGTATCCACAAAAAATCGGGACTGAAGACATCTGAGAACCTCACTGAAGAATGAGGAAAACTTAGCTCGTCAGACCCAAACTTTAAATTTACAACTAACACACAG	A
13	PGA_scaffold2	14462532	14462653	-	No RNAseq evidence	122	GTATGTACCAAATATACTTTGGTTCGCTTTGATGAGCTCAAACTCAGCTCACTCTGATTATGCTGATATGAGCATCTGAGCGCCTCCAAAATATATATTTAAAAAAAATTACTAACACACAG	A	Overlaps TsBTPI-3_022602
14	PGA_scaffold3	1283706	1283812	-	Not assembled, Low coverage	107	GTATGTATTCACAAACTGCGATGATGAGAATTCCTCTCGTTCAACATCTTCGTGTCGAGATTATTCTTAATCACTAGCACCCTTTTTATTTCAATACTAACACACAG	A	near to TsBTPI-3_023203
15	PGA_scaffold3	7598847	7598978	+	Not assembled, Low coverage	132	GTATGTATTTAAAGTATTTTTGATCTTAGCTGTGACGATATTAAATGCACCACCTAGCTGATTTGCCGATGATTGCATTTGTCTGAGCGCTAAGATCAAAAATATAAATTTAAAAAAAAAACTAACACACAG	A	near to TsBTPI-3_026120
16	PGA_scaffold4	1941392	1941519	-	No SJ reads	128	GTATGTATTTAATCGTTAGAGTGATTGTTTAGCTTTGAAGATCACAATCCAGCTCATCTGAATTATGATGAAGGAACATCCGAGCTCAACACTCTAACAAAAAAATTAAACAAAAAACTAACACACAG	A	Overlaps TsBTPI-3_027810
17	PGA_scaffold4	2841958	2842086	+	Not assembled, Low coverage	129	GTATGTACGAATAAGAGTTCTTATTAATATGCTATGGGGATAAAGATGAGTCTTGCTGTCTTTGATGATAACAACGCACTTTTGCTGAGCATATTAAAAGAACCAATTAAAAAAAAAACTAACACACAG	A	near to TsBTPI-3_028227
18	PGA_scaffold4	8094144	8094250	+	Not assembled, Low coverage	107	GTATGTATAATTATTAATGGCGTTGAAGATAATTTAGGATCTGTTCTGATTAGGATGATACTTTTTATCCGAGCCATAATCAATTTTCAAAACAAACTAACACACAG	A	near to TsBTPI-3_030496
19	PGA_scaffold5	872325	872452	+	Not assembled, Low coverage	128	GTATGTATTATTAATTCTGGCTTGGAAGATAACAATTCTTTTCGCAGTTATAGCTCTGACCCTTATGGCAGGATAATGGCGATAAAAGTTGATCTGAGCCGCAGTTTATATCAACAACTAACACACAG	A	near to TsBTPI-3_031102, TsBTPI-3_031103
20	PGA_scaffold5	1942855	1942983	-	No SJ reads	129	GTATGTATTAGTAACTTCTGGCTTGGAAGATAACAATTCTTTTCGCAGTTATAGCTCTGACCCTTATGGCAGGATAATGGCGATAAAAATTGATCTGAGCCACAATTTAAAACAACAACTAACACACAG	A	Overlaps TsBTPI-3_031561
